# Supplementary material for: Cell-Penetrating Peptide–Peptide Nucleic Acid Conjugates as a Tool for Protein Functional Elucidation in the Native Bacterium
Source: Molecules. 2022 Dec 15;27(24):8944. doi: 10.3390/molecules27248944 (PMC9788395; doi:10.3390/molecules27248944)
Supplement: Supplementary file 1 [file molecules-27-08944-s001.zip]

Archive with 1 entries (1 files):
- molecules-1978292-supplementary.pdf
